# Supplementary material for: From Performance to Health: A Global Scientometric Analysis of the Evolution of CrossFit Research
Source: Sports (Basel). 2026 May 21;14(5):213. doi: 10.3390/sports14050213 (PMC13210993; doi:10.3390/sports14050213)
Supplement: Supplementary file 1 [file sports-14-00213-s001.zip]

Archive with 1 entries (1 files):
- sports-4287184-supplementary.pdf
